# Supplementary material for: APOE ε4 carriers share immune-related proteomic changes across neurodegenerative diseases
Source: Nat Med. 2025 Jul 15;31(8):2590–601. doi: 10.1038/s41591-025-03835-z (PMC12353839; doi:10.1038/s41591-025-03835-z)
Supplement: Supplementary file 3 — Supplementary Tables 1–11. [file 41591_2025_3835_MOESM3_ESM.xlsx]

## Sheet: Table of Contents
APOE ε4 carriers share immune-related proteomic changes across neurodegenerative diseases
Table of Contents
Supplementary Table 1	Demographic and clinicial characteristics of the GNPC cohort
Supplementary Table 2	Identified APOE4-associated proteins from the cerbrospinal fluid of patients across all groups (n=232 proteins)
Supplementary Table 3	Functional enrichment analyses for APOE4-associated proteins from the cerebrospinal fluid of patients across all groups
Supplementary Table 4	Identified APOE4-associated proteins from the plasma of patients across all groups (n=58 proteins)
Supplementary Table 5	Functional enrichment analyses for APOE4-associated proteins from the plasma across all groups
Supplementary Table 6	Demographic characteristics of the AMP-AD UPenn Proteomics Study cohort
Supplementary Table 7	Identified APOE4-associated proteins from the dorsolateral prefrontal cortex across all groups
Supplementary Table 8	Overlapping functional enrichment analyses for APOE4-associated proteins across CSF, plasma, and brain
Supplementary Table 9	Linear regression statistics of the relationship between APOE4 and postmortem histopathological markers of neuodegenerative pathologies
Supplementary Table 10	Overlapping APOE4-associated proteins across cerebrospinal fluid and plasma of patients across all groups (n=40 proteins)
Supplementary Table 11	Statistically significant correlations between central node APOE4 proteins with clinical variables

## Sheet: Supplementary Table 1
Supplementary Table 1. Demographic and clinicial characteristics of the GNPC cohort
		Cerebrospinal fluid (n=1,346)				Plasma (n=9,924)
		Non-impaired control	Alzheimer's disease	Parkinson's disease		Non-impaired control	Alzheimer's disease	Frontotemporal dementia	Parkinson's disease dementia	Parkinson's disease	Amyotrophic lateral sclerosis
Total N		573	526	247		6099	2929	75	169	422	230
Age		71 (12)	76 (9)	68 (13)		71 (15)	77(11)	69 (12)	79 (9)	71 (13)	59 (14)
Sex	Male (%)	252 (44%)	201 (38%)	92 (37%)		2580 (42%)	1283 (44%)	45 (60%)	114 (67%)	219 (52%)	143 (62%)
	Female (%)	321 (56%)	325 (62%)	155 (63%)		3519 (58%)	1646 (56%)	30 (40%)	55 (33%)	203 (48%)	87 (38%)
APOE genotype	22	2	1	1		26	9	0	0	2	0
	23	51	24	31		662	180	6	27	56	31
	33	364	263	155		3284	1241	48	85	248	148
	24	10	10	4		144	78	0	5	4	2
	34	129	189	52		1735	1151	19	46	102	47
	44	17	39	4		248	270	2	6	10	2
	% APOE4 carriers	0.27	0.45	0.24		0.35	0.51	0.28	0.34	0.27	0.22
Race	American Indian or Alaskan Native	0	0	0		600	147	0	43	23	0
	Black or African American	0	0	0		268	53	1	0	0	9
	Native Hawaiian or Other Pacific Islander	0	0	0		4	1	0	0	0	1
	Asian	0	0	0		8	3	0	0	0	4
	White	573	526	247		1358	501	15	15	9	215
	Other	0	0	0		46	4	0	0	0	0
	Unknown	0	0	0		3815	2220	59	111	390	1
Years of education		8 (6)	6 (5)	12 (4)		14 (6)	12 (9)	12 (6)	11 (10)	13 (5)	N/A
CDR	3	0	0	0		1	58	4	13	0	0
	2	0	41	0		0	259	3	20	0	0
	1	0	272	0		1	1589	6	99	0	0
	0	561	211	78		3629	277	8	11	114	0
	Not specified	12	2	169		2468	746	54	26	308	230
MMSE		28 (3)	22 (6)	29 (2)		29 (2)	23 (8)	25 (6)	23 (7)	28 (2)	N/A
MOCA		N/A	N/A	N/A		27 (4)	18 (12)	19 (16)	N/A	N/A	N/A
BMI		26.5 (4.6)	26.5 (5.1)	25.0 (5.1)		26.5 (5.8)	25.8 (5.8)	25.9 (5.4)	25.9 (6.2)	25.8 (5)	27.2 (5.6)
Resting heart rate		N/A	N/A	N/A		68 (15)	67 (14)	69 (19)	70 (14)	68 (17)	74 (17)
Systolic blood pressure		N/A	N/A	N/A		130 (21)	130 (22)	129 (21)	130 (26)	126 (21)	128 (21)
Diastolic blood pressure		N/A	N/A	N/A		75 (12)	72 (15)	75 (11)	70 (16)	70 (15)	80 (13)
Alcohol use	Never	471	419	39		2203	1383	18	107	77	0
	Current	51	54	72		1077	299	17	23	168	0
	Previous	0	0	0		44	32	2	3	2	0
	Not specified	51	53	136		2775	1215	38	36	175	230
Smoking	Never	377	348	64		970	498	7	54	89	0
	Current	124	102	14		332	165	10	8	19	0
	Previous	0	0	33		0	0	0	0	33	0
	Not specified	72	76	136		4797	2266	58	107	281	230
Congestive heart failure	Yes	9	15	1		144	49	1	7	38	1
	No	354	350	20		5154	2440	70	145	155	229
	Unsure or not specified	210	161	226		801	440	4	17	229	0
Diabetes	Yes	72	79	10		361	182	12	18	27	11
	No	476	427	24		4357	2410	59	139	180	219
	Unsure or not specified	25	20	213		1381	337	4	12	215	0
Atrial fibrillation	Yes	1	1	0		207	88	3	5	7	3
	No	571	525	34		4012	2532	68	152	199	227
	Unsure or not specified	1	0	213		1880	309	4	12	216	0
Hypertension	Yes	1	2	0		921	269	5	32	19	54
	No	519	472	34		3191	2026	18	120	66	176
	Unsure or not specified	53	52	213		1987	634	52	17	337	0
Depression	Yes	180	167	5		665	325	16	46	31	22
	No	352	312	28		4222	2196	57	109	176	208
	Unsure or not specified	41	47	214		1212	408	2	14	215	0
Anxiety	Yes	0	0	74		166	113	3	25	85	24
	No	0	0	2		2630	1623	6	107	45	206
	Unsure or not specified	573	526	171		3303	1193	66	37	292	0
Myocardial infarction	Yes	0	0	0		131	64	0	3	2	2
	No	0	0	0		3461	1758	15	132	49	228
	Unsure or not specified	573	526	247		2507	1107	60	34	371	0
Cancer	Yes	0	0	0		581	194	16	27	63	22
	No	0	0	0		3048	1895	46	113	109	208
	Unsure or not specified	573	526	247		2470	840	13	29	250	0
Angina	Yes	0	0	0		69	51	0	2	1	0
	No	0	0	0		2714	1734	15	131	49	230
	Unsure or not specified	573	526	247		3316	1144	60	36	372	0
Hyperlipidemia	Yes	0	0	0		539	174	7	31	30	31
	No	0	0	0		2812	1670	44	106	142	199
	Unsure or not specified	573	526	247		2748	1085	24	32	250	0
Traumatic brain injury	Yes	0	0	0		146	107	0	24	10	6
	No	0	0	0		2758	1638	12	108	40	224
	Unsure or not specified	573	526	247		3195	1184	63	37	372	0

## Sheet: Supplementary Table 2
Supplementary Table 2. Identified APOE4-associated proteins from the cerbrospinal fluid of patients across all groups (n=229 proteins)
Uniprot ID	Protein abbreviation	Protein Name	Mututal information value	Direction of change in APOE4 carriers
Q9HBM1	SPC25	Kinetochore protein Spc25	0.57411	Increased
Q6UXK5	LRRN1	Leucine rich repeat neuronal 1	0.553653	Increased
Q96BN8	OTULIN	Ubiquitin thioesterase otulin	0.503821	Increased
Q99584	S100A13	Protein S100-A13	0.480309	Decreased
O15444	CCL25	C-C motif chemokine 25	0.461642	Increased
O75347	TBCA	Tubulin-specific chaperone A	0.452572	Decreased
Q9BUK0	CHCHD7	Coiled-coil-helix-coiled-coil-helix domain containing 7	0.410203	Increased
O75452	RDH16	Retinol dehydrogenase 16	0.348466	Decreased
O00165	HAX1	HCLS1-associated protein X-1	0.343605	Increased
A2RU49	HYKK	Hydroxylysine kinase	0.329025	Decreased
P62306	SNRPF	Small nuclear ribonucleoprotein F	0.316266	Decreased
Q9Y216	MTMR7	Myotubularin-related protein 7	0.315436	Decreased
Q92730	RND1	Rho-related GTP-binding protein Rho6	0.299601	Increased
P61968	LMO4	LIM domain transcription factor LMO4	0.293785	Decreased
Q9Y6U7	RNF215	Ring finger protein 215	0.281802	Increased
Q12778	FOXO1	Forkhead box protein O1	0.279013	Decreased
Q16619	CTF1	Cardiotrophin-1	0.278869	Increased
O95260	ATE1	Arginyl-tRNA--protein transferase 1	0.275061	Decreased
O14683	TP53I11	Tumor protein p53 inducible protein 11	0.224505	Decreased
O95994	AGR2	Anterior gradient protein 2 homolog	0.204168	Increased
O14896	IRF6	Interferon regulatory factor 6	0.193303	Decreased
Q96EP1	CHFR	E3 ubiquitin-protein ligase CHFR	0.190691	Increased
P36404	ARL2	ADP-ribosylation factor-like protein 2	0.187068	Decreased
Q13825	AUH	Methylglutaconyl-CoA hydratase	0.180571	Decreased
P62324	BTG1	Protein BTG1	0.179196	Increased
O43175	PHGDH	D-3-phosphoglycerate dehydrogenase	0.173626	Decreased
Q03426	MVK	Mevalonate kinase	0.157812	Decreased
Q8TF39	ZNF483	Zinc finger protein 483	0.156705	Decreased
Q8WUK0	PTPMT1	Phosphatidylglycerophosphatase and protein-tyrosine phosphatase 1	0.15589	Decreased
Q14681	KCTD2	BTB/POZ domain-containing protein KCTD2	0.155805	Decreased
P0C024	NUDT7	Peroxisomal coenzyme A diphosphatase NUDT7	0.154205	Decreased
Q86SI9	C5orf38	Protein CEI	0.153924	Increased
P45983	MAPK8	Mitogen-activated protein kinase 8	0.153747	Increased
Q9Y3A3	MOB4	MOB-like protein phocein	0.153253	Decreased
O95352	ATG7	Ubiquitin-like modifier-activating enzyme ATG7	0.14843	Decreased
Q8N8Q1	CYB561D1	Cytochrome b561 family member D1	0.143516	Decreased
Q9UBQ0	VPS29	Vacuolar protein sorting-associated protein 29	0.142841	Decreased
Q9H9V4	RNF122	RING finger protein 122	0.140492	Increased
Q9BQE4	SELENOS	Selenoprotein S	0.125482	Decreased
P49675	STAR	Steroidogenic acute regulatory protein, mitochondrial	0.123669	Increased
P14649	MYL6B	Myosin light chain 6B	0.120378	Decreased
Q9BXA7	TSSK1B	Testis-specific serine/threonine-protein kinase 1	0.120292	Increased
O00744	WNT10B	Protein Wnt-10b	0.117789	Decreased
Q86V35	CABP7	Calcium-binding protein 7	0.117017	Decreased
P08727	KRT19	Keratin, type I cytoskeletal 19	0.115203	Decreased
Q9UGI0	ZRANB1	Ubiquitin thioesterase ZRANB1	0.106036	Decreased
O95825	CRYZL1	Quinone oxidoreductase-like protein 1	0.103651	Decreased
Q8N4L8	CCDC24	Coiled-coil domain containing 24	0.102204	Decreased
Q12857	NFIA	Nuclear factor 1 A-type	0.0986227	Increased
O43281	EFS	Embryonal Fyn-associated substrate	0.0963758	Decreased
Q9Y5K5	UCHL5	Ubiquitin carboxyl-terminal hydrolase isozyme L5	0.0921752	Decreased
Q96C12	ARMC5	Armadillo repeat-containing protein 5	0.0921739	Increased
Q9BTE7	DCUN1D5	DCN1-like protein 5	0.0918165	Decreased
Q0P6D2	DIPK1C	Divergent protein kinase domain 1C	0.0908966	Decreased
P37802	TAGLN2	Transgelin-2	0.0838799	Increased
Q9H972	C14orf93	Uncharacterized protein C14orf93	0.0825908	Decreased
Q96P71	NECAB3	N-terminal EF-hand calcium-binding protein 3	0.0812074	Decreased
Q96JB5	CDK5RAP3	CDK5 regulatory subunit-associated protein 3	0.0784518	Decreased
Q99627	COPS8	COP9 signalosome complex subunit 8	0.0784188	Decreased
Q86VU5	COMTD1	Catechol O-methyltransferase domain-containing protein 1	0.0767718	Decreased
O15068	MCF2L	Guanine nucleotide exchange factor DBS	0.0760491	Decreased
Q8N9V2	TRIML1	Probable E3 ubiquitin-protein ligase TRIML1	0.0744257	Decreased
Q92185	ST8SIA1	Alpha-N-acetylneuraminide alpha-2,8-sialyltransferase	0.0735523	Decreased
P01570	IFNA14	Interferon alpha-14	0.0733103	Increased
P00558	PGK1	Phosphoglycerate kinase 1	0.0724623	Increased
Q96EY4	TMA16	Translation machinery associated 16 homolog	0.0723901	Decreased
Q8N6T3	ARFGAP1	ADP-ribosylation factor GTPase-activating protein 1	0.0713723	Decreased
Q9NRD5	PICK1	PRKCA-binding protein	0.0687381	Decreased
Q9UNL4	ING4	Inhibitor of growth protein 4	0.0681206	Decreased
Q86W54	SPATA24	Spermatogenesis-associated protein 24	0.0672806	Decreased
P32320	CDA	Cytidine deaminase	0.0668442	Decreased
Q8WXI8	CLEC4D	C-type lectin domain family 4 member D	0.0661916	Increased
Q92922	SMARCC1	SWI/SNF complex subunit SMARCC1	0.0655334	Decreased
Q13057	COASY	Phosphopantetheine adenylyltransferase	0.0638203	Decreased
P08754	GNAI3	Guanine nucleotide-binding protein G(i) subunit alpha	0.0636253	Decreased
Q7Z5W3	BCDIN3D	RNA 5'-monophosphate methyltransferase	0.0633237	Decreased
Q9Y221	NIP7	60S ribosome subunit biogenesis protein NIP7 homolog	0.0616318	Decreased
P09913	IFIT2	Interferon-induced protein with tetratricopeptide repeats 2	0.0609171	Decreased
Q8WWF3	SSMEM1	Serine rich single-pass membrane protein 1	0.059954	Decreased
O43264	ZW10	Centromere/kinetochore protein zw10 homolog	0.0585721	Decreased
Q8TEB7	RNF128	E3 ubiquitin-protein ligase RNF128	0.0579221	Decreased
P42772	CDKN2B	Cyclin-dependent kinase 4 inhibitor B	0.0578716	Decreased
Q8TD55	PLEKHO2	Pleckstrin homology domain containing O2	0.0577546	Increased
Q96RI1	NR1H4	Bile acid receptor	0.0575472	Increased
A6NCE7	MAP1LC3B2	Microtubule-associated proteins 1A/1B light chain 3 beta 2	0.0568299	Decreased
Q9UQQ1	NAALADL1	Aminopeptidase NAALADL1	0.0568024	Decreased
Q92843	BCL2L2	Bcl-2-like protein 2	0.0555817	Increased
O75817	POP7	Ribonuclease P protein subunit p20	0.0529996	Decreased
Q9BUN8	DERL1	Derlin-1	0.0529548	Decreased
Q9Y5L4	TIMM13	Mitochondrial import inner membrane translocase subunit Tim13	0.0517997	Decreased
Q9Y5V3	MAGED1	Melanoma-associated antigen D1	0.0515323	Decreased
P40616	ARL1	ADP-ribosylation factor-like protein 1	0.0511481	Decreased
Q9BYV2	TRIM54	Tripartite motif-containing protein 54	0.0511067	Decreased
Q16659	MAPK6	Mitogen-activated protein kinase 6	0.0502119	Decreased
P31513	FMO3	Dimethylaniline monooxygenase [N-oxide-forming] 3	0.0495985	Decreased
Q9P0J1	PDP1	[Pyruvate dehydrogenase [acetyl-transferring]]-phosphatase 1, mitochondrial	0.049061	Decreased
O43502	RAD51C	DNA repair protein RAD51 homolog 3	0.0463676	Decreased
Q14166	TTLL12	Tubulin--tyrosine ligase-like protein 12	0.046147	Decreased
P00325	ADH1B	All-trans-retinol dehydrogenase [NAD(+)] ADH1B	0.0456575	Increased
P40306	PSMB10	Proteasome subunit beta type-10	0.0453997	Decreased
Q1W4C9	SPINK13	Serine protease inhibitor Kazal-type 13	0.0441986	Increased
Q15846	CLUL1	Clusterin-like protein 1	0.0441119	Decreased
Q86WN1	FCHSD1	F-BAR and double SH3 domains protein 1	0.0437316	Decreased
P31751	AKT2	RAC-beta serine/threonine-protein kinase	0.0436514	Decreased
Q9NXR1	NDE1	Nuclear distribution protein nudE homolog 1	0.0432741	Decreased
Q8IZA0	KIAA0319L	Dyslexia-associated protein KIAA0319-like protein	0.0428863	Increased
Q9UM73	ALK	ALK tyrosine kinase receptor	0.0415329	Increased
Q9NTX7	RNF146	E3 ubiquitin-protein ligase RNF146	0.0411468	Increased
Q13477	MADCAM1	Mucosal addressin cell adhesion molecule 1	0.0404423	Increased
O43708	GSTZ1	Maleylacetoacetate isomerase	0.0403848	Increased
Q06323	PSME1	Proteasome activator complex subunit 1	0.0403103	Decreased
Q9Y534	CSDC2	Cold shock domain-containing protein C2	0.0398739	Increased
Q8NI17	IL31RA	Interleukin-31 receptor subunit alpha	0.0395694	Decreased
Q8IZT8	HS3ST5	Heparan sulfate glucosamine 3-O-sulfotransferase 5	0.0390706	Decreased
Q9NPH9	IL26	Interleukin-26	0.0389146	Decreased
Q13630	TSTA3	GDP-L-fucose synthase	0.038856	Increased
Q8IYB1	MB21D2	Protein MB21D2	0.0369574	Decreased
P52294	KPNA1	Importin subunit alpha-5, N-terminally processed	0.0368839	Decreased
P50221	MEOX1	Homeobox protein MOX-1	0.0365449	Increased
Q01415	GALK2	N-acetylgalactosamine kinase	0.0364599	Decreased
O43704	SULT1B1	Sulfotransferase family cytosolic 1B member 1	0.0356581	Increased
Q15119	PDK2	[Pyruvate dehydrogenase (acetyl-transferring)] kinase isozyme 2, mitochondrial	0.0353153	Decreased
P36268	GGT2	Inactive glutathione hydrolase 2	0.0352251	Increased
Q13572	ITPK1	Inositol-tetrakisphosphate 1-kinase	0.0349998	Decreased
Q9Y644	RFNG	Beta-1,3-N-acetylglucosaminyltransferase radical fringe	0.0345058	Decreased
O14975	SLC27A2	Very long-chain acyl-CoA synthetase	0.0338909	Decreased
P02008	HBZ	Hemoglobin subunit zeta	0.0333444	Decreased
Q8N6N7	ACBD7	Acyl-CoA-binding domain-containing protein 7	0.0329292	Increased
Q9BPW9	DHRS9	Dehydrogenase/reductase SDR family member 9	0.0327102	Decreased
Q8WUW1	BRK1	Protein BRICK1	0.0326683	Decreased
P60604	UBE2G2	Ubiquitin-conjugating enzyme E2 G2	0.032182	Decreased
P04264	KRT1	Keratin, type II cytoskeletal 1	0.0318033	Increased
Q96ND0	FAM210A	Protein FAM210A	0.0317972	Decreased
Q8WUP2	FBLIM1	Filamin-binding LIM protein 1	0.0316917	Decreased
Q5T601	ADGRF1	Adhesion G-protein coIncreasedled receptor F1	0.0314475	Increased
Q9NX55	HYPK	Huntingtin-interacting protein K	0.0313901	Decreased
Q9UI95	MAD2L2	Mitotic spindle assembly checkpoint protein MAD2B	0.0312425	Increased
Q5JX69	FAM209B	Protein FAM209B	0.0311352	Increased
Q9H4F8	SMOC1	SPARC-related modular calcium-binding protein 1	0.0301912	Increased
Q92506	HSD17B8	Estradiol 17-beta-dehydrogenase 8	0.0295884	Decreased
Q969F2	NKD2	Protein naked cuticle homolog 2	0.029351	Increased
Q9Y661	HS3ST4	Heparan sulfate glucosamine 3-O-sulfotransferase 4	0.0292236	Decreased
Q12904	AIMP1	Aminoacyl tRNA synthase complex-interacting multifunctional protein 1	0.0290225	Decreased
Q13519	PNOC	Prepronociceptin	0.0288638	Decreased
Q8WYK0	ACOT12	Acetyl-coenzyme A thioesterase	0.0277772	Decreased
Q9IUPX0	IGSF9B	Protein turtle homolog B	0.0276832	Increased
Q7L266	ASRGL1	Isoaspartyl peptidase/L-asparaginase alpha chain	0.0274915	Increased
Q8WZ19	KCTD13	BTB/POZ domain-containing adapter for CUL3-mediated RhoA degradation protein 1	0.0273494	Decreased
P61201	COPS2	COP9 signalosome complex subunit 2	0.0271531	Decreased
Q9UBS3	DNAJB9	DnaJ homolog subfamily B member 9	0.026786	Increased
Q96FI4	NEIL1	Endonuclease 8-like 1	0.0259352	Decreased
P06744	GPI	Glucose-6-phosphate isomerase	0.0257482	Increased
Q99081	TCF12	Transcription factor 12	0.0257272	Decreased
Q92561	PHYHIP	Phytanoyl-CoA hydroxylase-interacting protein	0.0256831	Decreased
Q6IE38	SPINK14	Serine protease inhibitor Kazal-type 14	0.0255744	Increased
Q96MW5	COG8	Conserved oligomeric Golgi complex subunit 8	0.0254804	Increased
O95696	BRD1	Bromodomain-containing protein 1	0.0254283	Decreased
Q08209	PPP3CA	Protein phosphatase 3 catalytic subunit alpha	0.0253571	Increased
P16219	ACADS	Short-chain specific acyl-CoA dehydrogenase, mitochondrial	0.0252487	Increased
Q14117	DPYS	Dihydropyrimidinase	0.0251844	Decreased
Q9NZR1	TMOD2	Tropomodulin-2	0.0250977	Increased
Q96KC2	ARL5B	ADP-ribosylation factor-like protein 5B	0.0247513	Decreased
Q9ULP9	TBC1D24	TBC1 domain family member 24	0.0246436	Decreased
Q8IXM2	C17orf49	Chromatin complexes subunit BAP18	0.0244433	Decreased
Q9HA47	UCK1	Uridine-cytidine kinase 1	0.0242963	Decreased
Q96DV4	MRPL38	Mitochondrial ribosomal protein L38	0.023936	Decreased
P63098	PPP3R1	Calcineurin subunit B type 1	0.0238615	Increased
O60603	TLR2	Toll-like receptor 2	0.0238444	Increased
Q15738	NSDHL	Sterol-4-alpha-carboxylate 3-dehydrogenase, decarboxylating	0.0236488	Decreased
Q86YS6	RAB43	Ras-related protein Rab-43	0.0233315	Decreased
Q8IXA5	SPACA3	Sperm acrosome membrane-associated protein 3	0.02315	Decreased
Q8N8J7	FAM241A	Uncharacterized protein FAM241A	0.0230061	Decreased
O15460	P4HA2	Prolyl 4-hydroxylase subunit alpha-2	0.022849	Increased
P15104	GLUL	Glutamine synthetase	0.0226608	Increased
Q8WWK9	CKAP2	Cytoskeleton-associated protein 2	0.0226453	Decreased
P57730	CARD18	Caspase recruitment domain-containing protein 18	0.02246	Increased
P53365	ARFIP2	Arfaptin-2	0.0222213	Decreased
Q9UJQ7	SCP2D1	SCP2 sterol-binding domain-containing protein 1	0.0220646	Decreased
Q14376	GALE	UDP-glucose 4-epimerase	0.0220166	Decreased
Q13158	FADD	FAS-associated death domain protein	0.0219215	Increased
P17516	AKR1C4	Aldo-keto reductase family 1 member C4	0.0217199	Decreased
P79483	HLA-DRB3	HLA class II histocompatibility antigen, DR beta 3 chain	0.0215488	Decreased
O14967	CLGN	Calmegin	0.0213832	Decreased
P53667	LIMK1	LIM domain kinase 1	0.0212369	Decreased
P84077	ARF1	ADP-ribosylation factor 1	0.0210542	Increased
Q13554	CAMK2B	Calcium/calmodulin-dependent protein kinase type II subunit beta	0.0210362	Increased
Q9UBT2	UBA2	SUMO-activating enzyme subunit 2	0.0208772	Decreased
P49069	CAMLG	Calcium signal-modulating cyclophilin ligand	0.0206891	Increased
O94830	DDHD2	Phospholipase DDHD2	0.0205293	Increased
O00273	DFFA	DNA fragmentation factor subunit alpha	0.0204698	Increased
Q10981	FUT2	Galactoside 2-alpha-L-fucosyltransferase 2	0.0203613	Increased
Q13522	PPP1R1A	Protein phosphatase 1 regulatory subunit 1A	0.0202795	Increased
Q92876	KLK6	Kallikrein-6	0.0202721	Decreased
O94819	KBTBD11	Kelch repeat and BTB domain containing 11	0.0200766	Increased
Q96NB1	FOPNL	LisH domain-containing protein FOPNL	0.0199939	Decreased
Q9UBB4	ATXN10	Ataxin-10	0.0199939	Decreased
O94813	SLIT2	Slit homolog 2 protein C-product	0.0198534	Increased
Q8NEZ4	KMT2C	Histone-lysine N-methyltransferase 2C	0.0197009	Decreased
P12271	RLBP1	Retinaldehyde-binding protein 1	0.0194438	Increased
P30988	CALCR	Calcitonin receptor	0.0193917	Decreased
Q9NQ66	PLCB1	1-phosphatidylinositol 4,5-bisphosphate phosphodiesterase beta-1	0.0189093	Increased
O00213	APBB1	Amyloid beta precursor protein binding family B member 1	0.018709	Increased
P51814	ZNF41	Zinc finger protein 41	0.0186647	Increased
Q9BV57	ADI1	1,2-dihydroxy-3-keto-5-methylthiopentene dioxygenase	0.0186332	Decreased
P02649	APOE	Apolipoprotein E	0.0183867	Increased
Q9BSW2	CRACR2A	EF-hand calcium-binding domain-containing protein 4B	0.0180992	Decreased
Q86UE6	LRRT1	Leucine rich repeat transmembrane neuronal protein 1	0.0180749	Increased
P49591	SARS1	Serine--tRNA ligase, cytoplasmic	0.0180733	Decreased
P35243	RCVRN	Recoverin	0.0179852	Decreased
Q13976	PRKG1	cGMP-dependent protein kinase 1	0.0179537	Increased
Q8N5H7	SH2D3C	SH2 domain-containing protein 3C	0.0179298	Decreased
Q12830	BPTF	Nucleosome-remodeling factor subunit BPTF	0.0178634	Decreased
Q8N4S9	MALD2	MARVEL domain-containing protein 2	0.0178172	Decreased
P31946	YWHAB	14-3-3 protein beta/alpha, N-terminally processed	0.0176421	Increased
Q8IWE5	PKHM2	Pleckstrin homology domain containing family M member 2	0.0176219	Decreased
P78560	CRADD	Death domain-containing protein CRADD	0.0173266	Decreased
Q15238	PSG5	Pregnancy specific beta-1-glycoprotein 5	0.0173266	Decreased
Q8N9F7	GDPD1	Lysophospholipase D GDPD1	0.0173034	Decreased
Q9NYL9	TMOD3	Tropomodulin-3	0.017076	Increased
P25786	PSMA1	Proteasome subunit alpha type-1	0.0170345	Increased
P62258	YWHAE	14-3-3 protein epsilon	0.0170084	Increased
Q92686	NEUG	Neurogranin	0.0169159	Increased
P04844	RPN2	Dolichyl-diphosphooligosaccharide--protein glycosyltransferase subunit 2	0.0166226	Increased
Q9Y314	NOSIP	Nitric oxide synthase-interacting protein	0.0166202	Decreased
Q12799	TCP10	T-complex protein 10A homolog	0.016418	Increased
Q9NZ94	NLGN3	Neuroligin-3	0.0161269	Increased
Q9UL46	PSME2	Proteasome activator complex subunit 2	0.015526	Decreased
Q96BR5	COA7	Cytochrome c oxidase assembly factor 7	0.015526	Decreased
P02679	FIBG	Fibrinogen gamma chain	0.015526	Increased

## Sheet: Supplementary Table 3
Supplementary Table 3. Functional enrichment analyses for APOE4-associated proteins from the cerebrospinal fluid of patients across all groups
PANTHER Biological Processes			KEGG Immune-Related Pathways
Pathway	FDR		Pathway	FDR
Viral process	9.34e-13		Hepatitis B	8.5e-15
Negative regulation of apoptotic process	9.87e-09		Kaposi's sarcoma-associated herpesvirus infection	1.15e-11
Rhythmic process	4.09e-07		Hepatitis C	2.82e-11
Circadian rhythm	1.33e-06		Measles	4.19e-10
Transcription, DNA_templated	1.04e-05		Epstein-Barr virus infection	5.45e-09
Transcription by RNA polymerase II	8.56e-05		Toll-like receptor signaling pathway	3.08e-08
Cell proliferation	0.000175		Tuberculosis	5.52e-08
Protein phosphorylation	0.000175		Viral carcinogenesis	7.38e-08
Apoptotic process	0.000258		Chagas disease (American trypanosomiasis)	9.83e-08
Regulation of binding	0.00105		Th17 cell differentiation	9.34e-07
Endoderm development	0.00117		Influenza A	9.34e-07
Protein acetylation	0.00318		HTLV-I infection	1.03e-06
Cholesterol metabolic process	0.00415		B cell receptor signaling pathway	1.22e-06
Cellular glucose homeostasis	0.0106		Chemokine signaling pathway	5.66e-06
RNA metabolic process	0.0107		TNF signaling pathway	5.66e-06
DNA recombination	0.0107		Toxoplasmosis	7.83e-06
Cellular protein modification process	0.015		IL-17 signaling pathway	2.19e-05
Cell cycle	0.0199		Adipocytokine signaling pathway	3.22e-05
Blood coagulation	0.0248		RIG-I-like receptor signaling pathway	3.47e-05
Regulation of cell cycle	0.0294		T cell receptor signaling pathway	4.52e-05
Nervous system development	0.03		NOD-like receptor signaling pathway	9.74e-05
Chromosome segregation	0.0331		Jak-STAT signaling pathway	0.000112
Cellular process	0.0346		Legionellosis	0.000148
Protein folding	0.036		Bacterial invasion of epithelial cells	0.00131
MRNA splicing, via spliceosome	0.036		TGF-beta signaling pathway	0.00149
Receptor_mediated endocytosis	0.0473		Pertussis	0.00154
			Shigellosis	0.00239
			Epithelial cell signaling in Helicobacter pylori infection	0.00316
			Fc gamma R-mediated phagocytosis	0.00495
			NF-kappa B signaling pathway	0.00883
			Fc epsilon RI signaling pathway	0.0118
			Pathogenic Escherichia coli infection	0.0165
			Th1 and Th2 cell differentiation	0.0168
			Leishmaniasis	0.0178
			Platelet activation	0.031
			Salmonella infection	0.0378
			Natural killer cell mediated cytotoxicity	0.0425

## Sheet: Supplementary Table 4
Supplementary Table 4. Identified APOE4-associated proteins from the plasma of patients across all groups (n=58 proteins)
Uniprot ID	Protein abbreviation	Protein Name	Mutual information value	Direction of change in APOE4 carriers
Q9HBM1	SPC25	Kinetochore protein Spc25	0.494601	Increased
O75347	TBCA	Tubulin-specific chaperone A	0.263913	Decreased
Q6UXK5	LRRN1	Leucine rich repeat neuronal 1	0.253399	Increased
P07196	NEFL	Neurofilament light polypeptide	0.235993	Decreased
Q99584	S100A13	Protein S100-A13	0.228914	Decreased
O43175	PHGDH	D-3-phosphoglycerate dehydrogenase	0.149146	Decreased
Q7Z5W3	BCDIN3D	RNA 5'-monophosphate methyltransferase	0.146801	Decreased
Q92185	ST8SIA1	Alpha-N-acetylneuraminide alpha-2,8-sialyltransferase	0.142858	Decreased
Q12778	FOXO1	Forkhead box protein O1	0.131305	Decreased
O43264	ZW10	Centromere/kinetochore protein zw10 homolog	0.104295	Decreased
Q9BTE7	DCUN1D5	DCN1-like protein 5	0.0931974	Decreased
Q13572	ITPK1	Inositol-tetrakisphosphate 1-kinase	0.0929667	Decreased
P36404	ARL2	ADP-ribosylation factor-like protein 2	0.0883172	Decreased
Q9UBQ0	VPS29	Vacuolar protein sorting-associated protein 29	0.0761955	Decreased
Q16619	CTF1	Cardiotrophin-1	0.0652894	Increased
P62306	SNRPF	Small nuclear ribonucleoprotein F	0.0638799	Decreased
O14683	TP53I11	Tumor protein p53 inducible protein 11	0.0582592	Decreased
Q96BN8	OTULIN	Ubiquitin thioesterase otulin	0.0478351	Increased
P32320	CDA	Cytidine deaminase	0.0476035	Decreased
Q0P6D2	DIPK1C	Divergent protein kinase domain 1C	0.0459219	Decreased
P08727	KRT19	Keratin, type I cytoskeletal 19	0.0439791	Decreased
Q14681	KCTD2	BTB/POZ domain-containing protein KCTD2	0.0429487	Decreased
Q9BUN1	C1orf56	Protein MENT	0.0420168	Increased
O00744	WNT10B	Protein Wnt-10b	0.0389823	Decreased
Q9Y3A3	MOB4	MOB-like protein phocein	0.0308411	Decreased
Q16659	MAPK6	Mitogen-activated protein kinase 6	0.0257041	Decreased
Q9Y216	MTMR7	Myotubularin-related protein 7	0.0220637	Decreased
P09913	IFIT2	Interferon-induced protein with tetratricopeptide repeats 2	0.0214925	Decreased
P02741	CRP	C-reactive protein(1-205)	0.019959	Decreased
P40306	PSMB10	Proteasome subunit beta type-10	0.0195544	Decreased
Q15238	PSG5	Pregnancy specific beta-1-glycoprotein 5	0.0188128	Decreased
P62324	BTG1	Protein BTG1	0.0185998	Decreased
Q9Y644	RFNG	Beta-1,3-N-acetylglucosaminyltransferase radical fringe	0.0185471	Decreased
Q01415	GALK2	N-acetylgalactosamine kinase	0.0173982	Decreased
Q99081	TCF12	Transcription factor 12	0.0169852	Decreased
P02649	APOE	Apolipoprotein E	0.0163503	Decreased
O95825	CRYZL1	Quinone oxidoreductase-like protein 1	0.0162726	Decreased
Q9BPW9	DHRS9	Dehydrogenase/reductase SDR family member 9	0.0161351	Decreased
B7ZBB8	PPP1R3G	Protein phosphatase 1 regulatory subunit 3G	0.0156091	Decreased
Q86VU5	COMTD1	Catechol O-methyltransferase domain-containing protein 1	0.0153929	Decreased
Q9UNL4	ING4	Inhibitor of growth protein 4	0.0153413	Decreased
Q6E0U4	DMKN	Dermokine	0.0134485	Decreased
P31751	AKT2	RAC-beta serine/threonine-protein kinase	0.0133642	Decreased
P31513	FMO3	Dimethylaniline monooxygenase [N-oxide-forming] 3	0.0131672	Decreased
Q9Y4L1	HYOU1	Hypoxia up-regulated protein 1	0.0129106	Decreased
Q86SI9	C5orf38	Protein CEI	0.012394	Increased
O00161	SNAP23	Synaptosomal-associated protein 23	0.012179	Increased
Q9UBP6	METTL1	tRNA (guanine-N(7)-)-methyltransferase	0.0120056	Decreased
Q8IV36	HID1	Protein HID1	0.0118887	Decreased
O75078	ADAM11	Disintegrin and metalloproteinase domain-containing protein 11	0.0113887	Decreased
O75452	RDH16	Retinol dehydrogenase 16	0.0113298	Decreased
P07998	RNAS1	Ribonuclease pancreatic	0.0111556	Decreased
Q13490	BIRC2	Baculoviral IAP repeat-containing protein 2	0.0108683	Decreased
P40121	CAPG	Macrophage-capping protein	0.0108253	Decreased
Q16666	IFI16	Gamma-interferon-inducible protein 16	0.0107861	Decreased
Q8NFX7	STXBP6	Syntaxin-binding protein 6	0.0106727	Decreased
Q96JB5	CK5P3	CDK5 regulatory subunit-associated protein 3	0.0105284	Decreased
Q14019	COTL1	Coactosin-line protein	0.0100849	Decreased

## Sheet: Supplementary Table 5
Supplementary Table 5. Functional enrichment analyses for APOE4-associated proteins from the plasma across all groups
PANTHER Biological Processes			KEGG Immune-Related Pathways
Pathway	FDR		Pathway	FDR
Viral process	1.31e-26		Epstein-Barr virus infection	2.86e-16
mRNA splicing, via spliceosome	1.67e-17		Hepatitis C	3.77e-16
Apoptotic process	6.43e-15		Hepatitis B	5.3e-16
RNA splicing	1.37e-14		TNF signaling pathway	5.6e-14
Negative regulation of apoptotic process	1.85e-14		Viral carcinogenesis	7.38e-13
mRNA processing	9.82e-11		Shigellosis	1.9e-11
Cell proliferation	1.19e-08		HTLV-I infection	7.14e-11
Regulation of cell cycle	1.19e-08		NOD-like receptor signaling pathway	3.07e-10
Cell cycle	3.49e-08		IL-17 signaling pathway	8.75e-10
Rhythmic process	1.47e-07		Measles	1.19e-09
Transcription, DNA-templated	5.25e-06		RIG-I-like receptor signaling pathway	3.94e-09
Protein phosphorylation	1.28e-05		Kaposi's sarcoma-associated herpesvirus infection	3.94e-09
Cellular process	0.000191		Toxoplasmosis	2.07e-08
Cellular protein modification process	0.00148		NF-kappa B signaling pathway	8.86e-08
Vesicle-mediated transport	0.00191		Chagas disease (American trypanosomiasis)	1.71e-07
Intracellular protein transport	0.00205		Influenza A	1.98e-07
Transcription by RNA polymerase II	0.00234		Toll-like receptor signaling pathway	1.99e-07
Protein transport	0.0026		Legionellosis	4.15e-06
Protein folding	0.00276		Adipocytokine signaling pathway	6.5e-06
Heart development	0.00276		Pertussis	7.27e-06
mRNA 3'-end processing	0.00281		Salmonella infection	1.42e-05
Regulation of translation	0.00294		TGF-beta signaling pathway	3.91e-05
Protein acetylation	0.00864		Th17 cell differentiation	0.00012
Chromosome segregation	0.00864		Tuberculosis	0.000275
Regulation of binding	0.00866		B cell receptor signaling pathway	0.000442
DNA repair	0.0104		Leishmaniasis	0.000713
Circadian rhythm	0.017		Epithelial cell signaling in Helicobacter pylori infection	0.000886
Chromatin remodeling	0.0181		Fc gamma R-mediated phagocytosis	0.000919
Immune system process	0.0181		Bacterial invasion of epithelial cells	0.00219
Exocytosis	0.0188		Pathogenic Escherichia coli infection	0.00368
Receptor-mediated endocytosis	0.0309		T cell receptor signaling pathway	0.00743
			Chemokine signaling pathway	0.0126
			Jak-STAT signaling pathway	0.0467
			Fc epsilon RI signaling pathway	0.0481

## Sheet: Supplementary Table 6
Supplementary Table 6. Demographic characteristics of the AMP-AD UPenn Proteomics Study cohort
		Non-impaired control	Alzheimer's disease	Frontotemporal dementia	Parkinson's disease dementia	Parkinson's disease	Amyotrophic lateral sclerosis
Total N		47	49	31	47	33	55
Age		65.4 (10)	78.1	68.7 (11.5)	76.9 (9)	78.1 (7)	63.8 (16)
Sex	Male (%)	28 (60%)	22 (45%)	12 (39%)	9 (19%)	10 (30%)	23 (42%)
	Female (%)	19 (40%)	27 (55%)	19 (61%)	38 (81%)	23 (70%)	32 (58%)
APOE genotype	22	1	0	1	0	0	1
	23	4	0	5	2	1	5
	33	26	18	17	24	25	37
	24	5	0	0	1	2	3
	34	9	23	7	18	5	8
	44	2	8	1	2	0	1
	% APOE4 Carriers	0.34	0.63	0.26	0.45	0.21	0.22
Race	American Indian or Alaskan Native	0	0	0	0	0	0
	Black or African American	14	3	0	0	1	2
	Native Hawaiian or Other Pacific Islander	0	0	0	0	0	0
	Asian	0	0	0	0	0	0
	White	30	45	30	46	32	53
	Other	1	0	0	0	0	0
	Unknown	2	1	1	1	0	0
Postmortem interval in hours		14.7 (6.75)	12.8 (10.1)	12.7 (12.5)	10.2 (8.5)	11.2 (8.3)	12.1 (10)

## Sheet: Supplementary Table 7
Supplementary Table 7. Identified APOE4-associated proteins from the dorsolateral prefrontal cortex across all groups
Disease	Uniprot ID	Protein abbreviation	Protein Name	Mutual information value
NI	P50213	IDH3A	Isocitrate dehydrogenase [NAD] subunit alpha, mitochondrial	0.358897
NI	Q13224	GRIN2B	Glutamate receptor ionotropic, NMDA 2B	0.273954
NI	O00168	FXYD1	Phospholemman	0.232838
NI	P62316	SNRPD2	Small nuclear ribonucleoprotein Sm D2	0.230195
NI	P20336	RAB3A	Ras-related protein Rab-3A	0.190203
NI	Q6PKG0	LARP1	La-related protein 1	0.188694
NI	Q96S97	MYADM	Myeloid associated differentiation marker	0.188694
NI	Q16143	SNCB	Beta-synuclein	0.188694
NI	A2VEC9-2	SSPO	SCO-spondin isoform 2	0.188694
NI	O14957	UQCR11	Cytochrome b-c1 complex subunit 10	0.184818
NI	P62834	RAP1A	Ras-related protein Rap-1A	0.182966
NI	Q32MZ4-4	LRRF1	Leucine-rich repeat flightless-interacting protein 1 isoform 4	0.180868
NI	P10253	GAA	70 kDa lysosomal alpha-glucosidase	0.170139
NI	O43272	PRODH	Proline dehydrogenase	0.170139
NI	P46779	RPL28	60S ribosomal protein L28	0.166778
NI	Q8N6D5	ANKRD29	Ankyrin repeat domain 29	0.159784
NI	P33121-3	ACSL1	Long-chain-fatty-acid-CoA ligase 1 isoform 3	0.159217
NI	P46976-2	GLYG	Glycogenin-1 isoform 2	0.159217
NI	P62140	PPP1CB	Serine/threonine-protein phosphatase PP1-beta catalytic subunit	0.159217
NI	Q9UL46	PSME2	Proteasome activator complex subunit 2	0.159217
NI	O43166-3	SI1L1	Signal-induced proliferation-associated 1-like protein 1 isoform 3	0.159217
NI	Q96PY5-3	FMNL2	Formin-like protein 2 isoform 3	0.157913
NI	Q7L0J3	SV2A	Synaptic vesicle glycoprotein 2A	0.157913
NI	P22314-2	UBA1	Ubiquitin-like modifier-activating enzyme 1 isoform 2	0.157913
NI	Q8TDJ6	DMXL2	DmX-like protein 2	0.157452
NI	Q02543	RPL18A	Ribosomal protein L18a	0.157452
NI	P30084	ECHS1	Enoyl-CoA hydratase, mitochondrial	0.157287
NI	Q14165	MLEC	Malectin	0.157287
NI	Q9Y6D5	ARFGEF2	Brefeldin A-inhibited guanine nucleotide-exchange protein 2	0.152817
NI	Q7L523	RRAGA	Ras-related GTP-binding protein A	0.152817
NI	Q16851	UGP2	UTP--glucose-1-phosphate uridylyltransferase	0.152817
NI	P19367	HK1	Hexokinase-1	0.151593
NI	P04080	CSTB	Cystatin-B	0.142847
NI	P56192	MARS1	Methionine--tRNA ligase, cytoplasmic	0.142847
NI	P62857	RPS28	Ribosomal protein S28	0.142847
NI	Q9BRA2	TXNDC17	Thioredoxin domain-containing protein 17	0.142847
NI	Q9Y2Z4	YARS2	Tyrosine--tRNA ligase, mitochondrial	0.142847
NI	P01023	A2M	Alpha-2-macroglobulin	0.128001
NI	P35613-2	BASI	Basigin isoform 2	0.128001
NI	Q8N5S9	CAMKK1	Calcium/calmodulin-dependent protein kinase kinase 1	0.128001
NI	P41252	IARS1	Isoleucine--tRNA ligase, cytoplasmic	0.128001
NI	Q07666-2	KHDRBS1	KH domain-containing, RNA-binding, signal transduction-associated protein 1 isoform 2	0.128001
NI	P42167-2	LAP2B	Lamina-associated polypeptide 2, isoforms beta/gamma isoform 2	0.128001
NI	P07237	P4HB	Protein disulfide-isomerase	0.128001
NI	P36873	PPP1CC	Serine/threonine-protein phosphatase PP1-gamma catalytic subunit	0.128001
NI	Q71U36	TUBA1A	Detyrosinated tubulin alpha-1A chain	0.128001
NI	P45880	VDAC2	Voltage-dependent anion-selective channel protein 2	0.128001
AD	P60842	EIF4A1	Eukaryotic initiation factor 4A-I	0.274471
AD	P11047	LAMC1	Laminin subunit gamma-1	0.257672
AD	P24043	LAMA2	Laminin subunit alpha-2	0.252862
AD	P46108	CRK	Adapter molecule crk	0.249801
AD	Q9NVD7	PARVA	Alpha-parvin	0.247577
AD	P01303	NPY	C-flanking peptide of NPY	0.227272
AD	O96005-3	CLPTM1	Putative lipid scramblase CLPTM1 isoform 3	0.225192
AD	Q7Z4S6-4	KIF21A	Kinesin-like protein KIF21A isoform 4	0.222293
AD	O95373	IPO7	Importin-7	0.213507
AD	Q96CX2	KCTD12	BTB/POZ domain-containing protein KCTD12	0.213107
AD	Q9UNW9	NOVA2	RNA-binding protein Nova-2	0.213107
AD	Q9Y6B6	SAR1B	GTP-binding protein SAR1b	0.213107
AD	P84103	SRSF3	Serine/arginine-rich splicing factor 3	0.203537
AD	Q9NZN4	EHD2	EH domain-containing protein 2	0.184482
AD	Q96S19	METTL26	Methyltransferase like 26	0.184482
AD	P49593	PPM1F	Protein phosphatase 1F	0.180998
AD	O43464	HTRA2	Serine protease HTRA2	0.175113
AD	O60506-2	HNRPQ	Heterogenous nuclear ribonucleoprotein Q isoform 2	0.164637
AD	P04181	OAT	Ornithine aminotransferase, mitochondrial	0.164637
AD	Q9NZL9	MAT2B	Methionine adenosyltransferase 2 subunit beta	0.161227
AD	P16435	POR	NADPH--cytochrome P450 reductase	0.150385
AD	Q9Y3C8	UFC1	Ubiquitin-fold modifier-conjugating enzyme 1	0.150385
AD	Q96RR4-2	KKCC2	Calcium/calmodulin-dependent protein kinase kinase 2 isoform 2	0.148318
AD	P07858	CTSB	Cathepsin B heavy chain	0.148278
AD	P50402	EMD	Emerin	0.148278
AD	P02649	APOE	Apolipoprotein E	0.146291
AD	Q9H4A3-5	WNK1	Serine/threonine-protein kinase WNK1 isoform 5	0.143156
AD	P02730	SLC4A1	Band 3 anion transport protein	0.139849
AD	Q9UPN3-2	MACF1	Microtubule-actin cross-linking factor 1 isoform 2	0.137955
AD	Q9Y6C9	MTCH2	Mitochondrial carrier homolog 2	0.137955
AD	Q13153	PAK1	Serine/threonine-protein kinase PAK 1	0.137955
AD	O60784	TOM1	Target of Myb protein 1	0.137955
AD	Q8WU79	SMAP2	Stromal membrane-associated protein 2	0.134408
AD	P54619-2	AAKG1	5'-AMP-activated protein kinase subunit gamma-1 isoform 2	0.134408
AD	Q96P70	IPO9	Importin-9	0.12106
FTD	Q9UBW8	COPS7A	COP9 signalosome complex subunit 7a	0.469749
FTD	Q7L523	RRAGA	Ras-related GTP-binding protein A	0.291616
FTD	Q9UEW8-2	STK39	STE20/SPS1-related proline-alanine-rich protein kinase isoform 2	0.271077
FTD	Q9BXM9-2	FSD1L	FSD1-like protein isoform 2	0.262613
FTD	Q92769-3	HDAC2	Histone deacetylase 2 isoform 3	0.256349
FTD	Q10567-3	AP1B1	AP-1 complex subunit beta-1 isoform 3	0.236705
FTD	P34897-3	GLYM	Serine hydroxymethyltransferase mitochondrial, isoform 3	0.213269
FTD	P43487	RANBP1	Ran-specific GTPase-activating protein	0.213269
FTD	O14957	UQCR11	Cytochrome b-c1 complex subunit 10	0.213269
FTD	Q9NUJ1	ABHD10	Mycophenolic acid acyl-glucuronide esterase, mitochondrial	0.210358
FTD	Q9Y3E7	CHMP3	Charged multivesicular body protein 3	0.210358
FTD	Q93034	CUL5	Cullin-5	0.210358
FTD	P32189-1	GLPK	Glycerol kinase isoform 1	0.210358
FTD	P63218	GNG5	Guanine nucleotide-binding protein G(I)/G(S)/G(O) subunit gamma-5	0.210358
FTD	Q07065	CKAP4	Cytoskeleton-associated protein 4	0.206707
FTD	P51114	FXR1	Fragile X mental retardation syndrome-related protein 1	0.206707
FTD	Q9GZQ8	MAP1LC3B	Microtubule-associated proteins 1A/1B light chain 3B	0.205666
FTD	O76041-2	NEBL	Nebulette isoform 2	0.205666
FTD	P51665	PSMD7	26S proteasome non-ATPase regulatory subunit 7	0.205666
FTD	P40429	RPL13A	60S ribosomal protein L13a	0.205666
FTD	Q9Y5X3	SNX5	Sorting nexin-5	0.205666
FTD	Q3ZCM7	TUBB8	Tubulin beta-8 chain	0.205666
FTD	P19784	CSNK2A2	Casein kinase II subunit alpha	0.191859
FTD	P04433	KV311	Immunoglobulin kappa variable 3-11	0.191859
FTD	P68402	PAFAH1B2	Platelet-activating factor acetylhydrolase IB subunit beta	0.191859
FTD	Q9NRX5	SERINC1	Serine incorporator 1	0.191859
PDD	P07951-2	TPM2	Tropomyosin beta chain isoform 2	0.202736
PDD	P08621-2	RU17	U1 small nuclear ribonucleoprotein 70 kDa isoform 2	0.200044
PDD	P00403	MT-CO2	Cytochrome c oxidase subunit 2	0.177355
PDD	O94919	ENDOD1	Endonuclease domain-containing 1 protein	0.176528
PDD	Q15746-2	MYLK	Myosin light chain kinase, smooth muscle isoform 2	0.176528
PDD	O00154-4	BACH	Cytosolic acyl coenzyme A thioester hydrolase isoform 4	0.16989
PDD	P09488	GSTM1	Glutathione S-transferase Mu 1	0.159306
PDD	P12109	COL6A1	Collagen alpha-1(VI) chain	0.156406
PDD	P05090	APOD	Apolipoprotein D	0.149019
PDD	Q9UIC8	LCMT1	Leucine carboxyl methyltransferase 1	0.149019
PDD	Q9ULA0	DNPEP	Aspartyl aminopeptidase	0.147031
PDD	Q6UW68	TMEM205	Transmembrane protein 205	0.147031
PDD	O60749	SNX2	Sorting nexin-2	0.144734
PDD	P02747	C1QC	Complement C1q subcomponent subunit C	0.141945
PDD	P08574	CYC1	Cytochrome c1, heme protein, mitochondrial	0.136459
PDD	Q9NZR1	TMOD2	Tropomodulin-2	0.136459
PDD	P39687	ANP32A	Acidic leucine-rich nuclear phosphoprotein 32 family member A	0.131549
PDD	P55884	EIF3B	Eukaryotic translation initiation factor 3 subunit B	0.131549
PDD	Q14738	PPP2R5D	Serine/threonine-protein phosphatase 2A 56 kDa regulatory subunit delta isoform	0.131549
PDD	P49721	PSMB2	Proteasome subunit beta type-2	0.131549
PDD	Q13228	SELENBP1	Methanethiol oxidase	0.131549
PDD	Q9Y5X3	SNX5	Sorting nexin-5	0.131549
PDD	P26640	VARS1	Valine--tRNA ligase	0.131549
PD	P13637-3	AT1A3	Sodium/potassium-transporting ATPase subunit alpha-3 isoform 3	0.389523
PD	P54707	ATP12A	Potassium-transporting ATPase alpha chain 2	0.389523
PD	O00213-2	APBB1	Amyloid beta precursor protein binding family B member 1 isoform 2	0.365116
PD	Q5T5P2	KIAA1217	Sickle tail protein homolog	0.334623
PD	P17987	TCP1	T-complex protein 1 subunit alpha	0.301316
PD	P18433-4	PTPRA	Receptor-type tyrosine-protein phosphatase alpha isoform 4	0.300711
PD	Q9Y224	RTRAF	RNA transcription, translation and transport factor protein	0.300711
PD	Q02952-3	AKA12	A-kinase anchor protein 12 isoform 3	0.269774
PD	Q92747	ARPC1A	Actin-related protein 2/3 complex subunit 1A	0.269774
PD	P55010	EIF5	Eukaryotic translation initiation factor 5	0.269774
PD	Q04446	GBE1	1,4-alpha-glucan-branching enzyme	0.269774
PD	Q53GQ0	HSD17B12	Very-long-chain 3-oxoacyl-CoA reductase	0.269774
PD	Q9Y342	PLLP	Plasmolipin	0.269774
PD	Q92572	AP3S1	AP-3 complex subunit sigma-1	0.244862
PD	P35637-2	FUS	RNA-binding protein FUS isoform 2	0.244862
PD	P31937	HIBADH	3-hydroxyisobutyrate dehydrogenase, mitochondrial	0.244862
PD	Q92736-2	RYR2	Ryanodine receptor 2 isoform 2	0.244862
PD	O94811	TPPP	Tubulin polymerization-promoting protein	0.244862
PD	O95782-2	AP2A1	AP-2 complex subunit alpha-1	0.224474
PD	P11234	RALB	Ras-related protein Ral-B	0.224474
PD	P29401	TKT	Transketolase	0.224474
PD	P49368	CCT3	T-complex protein 1 subunit gamma	0.222691
PD	P05413	FABP3	Fatty acid-binding protein, heart	0.222691
PD	P19367	HK1	Hexokinase-1	0.222691
PD	P62745	RHOB	Rho-related GTP-binding protein RhoB	0.222691
PD	Q9Y3B3-2	TMED7	Transmembrane emp24 domain-containing protein 7 isoform 2	0.222691
PD	P45880	VDAC2	Voltage-dependent anion-selective channel protein 2	0.222691
PD	H0YK48	TPM1	Tropomyosin alpha-1 chain	0.218791
PD	Q99832	CCT7	T-complex protein 1 subunit eta, N-terminally processed	0.217191
PD	P25325	MPST	3-mercaptopyruvate sulfurtransferase	0.217191
PD	P67775	PPP2CA	Serine/threonine-protein phosphatase 2A catalytic subunit alpha isoform	0.217191
PD	Q53FP2	TMEM35A	Transmembrane protein 35A	0.217191
PD	O94925	GLS	Glutaminase kidney isoform, mitochondrial 65 kDa chain	0.202698
PD	P19086	GNAZ	Guanine nucleotide-binding protein G(z) subunit alpha	0.202698
PD	P20645	M6PR	Cation-dependent mannose-6-phosphate receptor	0.202698
PD	Q9H845	ACAD9	Complex I assembly factor ACAD9, mitochondrial	0.188161
PD	P50993	ATP1A2	Sodium/potassium-transporting ATPase subunit alpha-2	0.188161
PD	P18669	PGAM1	Phosphoglycerate mutase 1	0.188161
PD	Q13564-2	ULA1	NEDD8-activating enzyme E1 regulatory subunit isoform 2	0.188161
PD	P24666	ACP1	Low molecular weight phosphotyrosine protein phosphatase	0.18448
PD	O95319-5	CELF2	CUGBP Elav-like family member 2 isoform 5	0.18448
PD	P60228	EIF3E	Eukaryotic translation initiation factor 3 subunit E	0.18448
PD	Q96S19	METTL26	Methyltransferase like 26	0.18448
PD	Q96PE5	OPALIN	Opalin	0.18448
PD	Q9UF11-2	PLEKHB1	Pleckstrin homology domain-containing family B member 1 isoform 2	0.18448
PD	Q15020-4	SART3	Squamous cell carcinoma antigen recognized by T-cells 3 isoform 4	0.18448
PD	P04350	TUBB4A	Tubulin beta-4A chain	0.18448
PD	Q9NUB1-2	ACS2L	Acetyl-coenzyme A synthetase 2-like mitochondrial isoform 2	0.159777
PD	Q96BM9	ARL8A	ADP-ribosylation factor-like protein 8A	0.159777
PD	Q00610-2	CLTC	Clathrin heavy chain 1 isoform 2	0.159777
PD	Q9UBI1	COMD3	COMM domain-containing protein 3	0.159777
PD	J3KNF8	CYB5B	Cytochrome b5 type B	0.159777
PD	Q14204	DYNC1H1	Cytoplasmic dynein 1 heavy chain 1	0.159777
PD	Q8TAM6	ERMN	Ermin	0.159777
PD	Q04760	GLO1	Lactoylglutathione lyase	0.159777
PD	P08238	HSP90AB1	Heat shock protein HSP 90-beta	0.159777
PD	Q9BX67	JAM3	Junctional adhesion molecule C	0.159777
PD	Q9H8H3	METTL7A	Methyltransferase-like protein 7A	0.159777
PD	Q7Z406	MYH14	Myosin-14	0.159777
PD	P32418-5	NAC1	Sodium/calcium exchanger 1 isoform 5	0.159777
PD	O95299	NDUAA	NADH dehydrogenase [ubiquinone] 1 alpha subcomplex subunit 10, mitochondrial	0.159777
PD	O95168	NDUFB4	NADH dehydrogenase [ubiquinone] 1 beta subcomplex subunit 4	0.159777
PD	O94856-5	NFASC	Neurofascin isoform 5	0.159777
PD	Q99569-2	PKP4	Plakophilin-4 isoform 2	0.159777
PD	P04156-2	PRIO	Major prion protein isoform 2	0.159777
PD	Q99946	PRRT1	Proline rich transmembrane protein 1	0.159777
PD	P35237	SERPINB6	Serpin B6	0.159777
PD	P04179	SOD2	Superoxide dismutase [Mn], mitochondrial	0.159777
PD	Q8WW59	SPRYD4	SPRY domain containing 4	0.159777
ALS	P51178	PLCD1	1-phosphatidylinositol 4,5-bisphosphate phosphodiesterase delta-1	0.233192
ALS	P54284.5	CACNB3	Voltage-dependent L-type calcium channel subunit beta-3 isoform 5	0.221233
ALS	P46439	GSTM5	Glutathione S-transferase Mu 5	0.198328
ALS	P05090	APOD	Apolipoprotein D	0.193378
ALS	Q9Y3P9	RBGP1	Rab GTPase-activating protein 1	0.188193
ALS	Q8WWI1.5	LMO7	LIM domain only protein 7 isoform 5	0.188193
ALS	P62834	RAP1A	Ras-related protein Rap-1A	0.182206
ALS	P27986	PIK3R1	Phosphatidylinositol 3-kinase regulatory subunit alpha	0.17273
ALS	P50150	GNG4	Guanine nucleotide-binding protein G(I)/G(S)/G(O) subunit gamma-4	0.166996
ALS	Q02878	RPL6	Large ribosomal subunit protein eL6	0.163698
ALS	Q5TFE4	NT5DC1	5'-nucleotidase domain-containing protein 1	0.163562
ALS	Q99436	PSMB7	Proteasome subunit beta type-7	0.150393
ALS	P63098	CANB1	Calcineurin subunit B type 1	0.148408
ALS	P54764	EPHA4	Ephrin type-A receptor 4	0.147314
ALS	Q9GZS3	SKI8	Superkiller complex protein 8	0.147314
ALS	P16070.18	CD44	CD44 antigen isoform 18	0.143766
ALS	Q9NZQ3.3	SPN90	NCK-interacting protein with SH3 domain isoform 3	0.143328
ALS	Q8NCW5.2	NNRE	NAD(P)H-hydrate epimerase isoform 2	0.139688
ALS	Q99653	CHP1	Calcineurin B homologous protein 1	0.133159
ALS	P84095	RHOG	Rho-related GTP-binding protein RhoG	0.133159
ALS	O75155.2	CAND2	Cullin-associated NEDD8-dissociated protein 2 isoform 2	0.133096
ALS	P10253	LYAG	Lysosomal alpha-glucosidase	0.133096
ALS	P28066	PSA5	Proteasome subunit alpha type-5	0.133096
ALS	Q8NBN7	RDH13	Retinol dehydrogenase 13	0.133096
ALS	O60493	SNX3	Sorting nexin-3	0.131308
ALS	P36542	ATPG	ATP synthase subunit gamma, mitochondrial	0.131308
ALS	A1L0T0	HACL2	2-hydroxyacyl-CoA lyase 2	0.128123
ALS	Q16864	ATP6V1F	V-type proton ATPase subunit F	0.128123
ALS	P42785	PCP	Lysosomal Pro-X carboxypeptidase	0.126955
ALS	Q13613	MTMR1	Phosphatidylinositol-3-phosphate phosphatase MTMR1	0.126955
ALS	Q13636	RAB31	Ras-related protein Rab-31	0.123456
ALS	Q9NP97	DYNLRB1	Dynein light chain roadblock-type 1	0.123456
ALS	Q8TDQ7	GNPDA2	Glucosamine-6-phosphate deaminase 2	0.122076
ALS	P06396.2	GSN	Gelsolin isoform 2	0.121761
ALS	P14314.2	GLU2B	Glucosidase 2 subunit beta isoform 2	0.121761
ALS	P19525	EIF2AK2	Interferon-induced, double-stranded RNA-activated protein kinase	0.121761
ALS	P62993	GRB2	Growth factor receptor-bound protein 2	0.121761
ALS	Q01518	CAP1	Adenylyl cyclase-associated protein 1	0.121761
ALS	Q6NZI2	CAVIN1	Caveolae-associated protein 1	0.121761
ALS	Q6UWR7	ENPP6	Glycerophosphocholine cholinephosphodiesterase ENPP6	0.121761
ALS	Q92561	PHYHIP	Phytanoyl-CoA hydroxylase-interacting protein	0.121761
ALS	Q9P2U7	VGLU1	Vesicular glutamate transporter 1	0.121761
ALS	O75061	DNAJC6	Auxilin	0.115471
ALS	O95865	DDAH2	Putative hydrolase DDAH2	0.115471
ALS	P13611	VCAN	Versican core protein	0.115471
ALS	Q13526	PIN1	Peptidyl-prolyl cis-trans isomerase NIMA-interacting 1	0.115471
ALS	Q8TCZ2.5	CD99L2	CD99 antigen-like protein 2 isoform 5	0.115471
ALS	Q9ULB1.2	NRXN1	Neurexin-1-beta isoform 2	0.115471

## Sheet: Supplementary Table 8
Supplementary Table 11. Overlapping functional enrichment analyses for APOE4-associated proteins across CSF, plasma, and brain
PANTHER Biological Processes				KEGG Immune-Related Pathways
Tissue	Pathway	FDR		Tissue	Pathway	FDR
CSF	Viral process	9.34e-13		CSF	Hepatitis B	8.5e-15
CSF	Negative regulation of apoptotic process	9.87e-09		CSF	Epstein-Barr virus infection	5.45e-09
CSF	Protein folding	0.036		CSF	Viral carcinogenesis	7.38e-08
Plasma	Viral process	1.31e-26		CSF	Pathogenic Escherichia coli infection	0.0165
Plasma	Negative regulation of apoptotic process	1.85e-14		Plasma	Epstein-Barr virus infection	2.86e-16
Plasma	Protein folding	0.00276		Plasma	Hepatitis B	5.3e-16
dlPFC (NI)	Viral process	5.31e-21		Plasma	Viral carcinogenesis	7.38e-13
dlPFC (NI)	Negative regulation of apoptotic process	1.33e-12		Plasma	Pathogenic Escherichia coli infection	0.00368
dlPFC (NI)	Protein folding	3.34e-08		dlPFC (NI)	Epstein-Barr virus infection	8.55e-08
dlPFC (AD)	Viral process	2.24e-23		dlPFC (NI)	Viral carcinogenesis	5.8e-07
dlPFC (AD)	Negative regulation of apoptotic process	6.13e-11		dlPFC (NI)	Hepatitis B	6.86e-07
dlPFC (AD)	Protein folding	0.00386		dlPFC (NI)	Pathogenic Escherichia coli infection	1.84e-05
dlPFC (FTD)	Viral process	8.73e-16		dlPFC (AD)	Hepatitis B	3.04e-12
dlPFC (FTD)	Protein folding	8.31e-07		dlPFC (AD)	Viral carcinogenesis	1.63e-11
dlPFC (FTD)	Negative regulation of apoptotic process	3.81e-05		dlPFC (AD)	Pathogenic Escherichia coli infection	3.01e-08
dlPFC (PDD)	Viral process	1.56e-12		dlPFC (AD)	Epstein-Barr virus infection	5.53e-07
dlPFC (PDD)	Negative regulation of apoptotic process	0.0136		dlPFC (FTD)	Epstein-Barr virus infection	1.7e-06
dlPFC (PDD)	Protein folding	0.0192		dlPFC (FTD)	Viral carcinogenesis	0.00942
dlPFC (PD)	Negative regulation of apoptotic process	9.84e-35		dlPFC (FTD)	Hepatitis B	0.046
dlPFC (PD)	Viral process	1.47e-22		dlPFC (FTD)	Pathogenic Escherichia coli infection	0.0467
dlPFC (PD)	Protein folding	1.26e-09		dlPFC (PDD)	Epstein-Barr virus infection	7.93e-10
dlPFC (ALS)	Viral process	1.15e-42		dlPFC (PDD)	Hepatitis B	0.0152
dlPFC (ALS)	Negative regulation of apoptotic process	5.16e-23		dlPFC (PDD)	Viral carcinogenesis	0.0379
dlPFC (ALS)	Protein folding	1.33e-05		dlPFC (PDD)	Pathogenic Escherichia coli infection	0.0449
				dlPFC (PD)	Hepatitis B	6.45e-15
				dlPFC (PD)	Epstein-Barr virus infection	4.37e-14
				dlPFC (PD)	Viral carcinogenesis	5.6e-11
				dlPFC (PD)	Pathogenic Escherichia coli infection	1.49e-06
				dlPFC (ALS)	Epstein-Barr virus infection	7.8e-28
				dlPFC (ALS)	Hepatitis B	1.24e-21
				dlPFC (ALS)	Viral carcinogenesis	2.52e-13
				dlPFC (ALS)	Pathogenic Escherichia coli infection	4.51e-08

## Sheet: Supplementary Table 9
Supplementary Table 9. Linear regression statistics of the relationship between APOE4 and postmortem histopathological markers of neuodegenerative pathologies
	Estimate	Std. Error	t value	p value
	NI
Tau	0.10496	0.3955	0.26538	0.79267
Thio-S-Positive Plaques	-0.22531	2.1399	-0.10529	0.91678
Antibody-Positive Plaques	-0.54705	3.06787	-0.17831	0.85956
Angiopathy	-1.83948	0.81849	-2.24741	0.03142*
Gliosis	-1.78639	1.52577	1.17081	0.25006
Thal Amyloid Score	-2.0938	2.24242	-0.93372	0.35723
	AD
Tau	1.68917	2.04997	0.82399	0.41586
Thio-S-Positive Plaques	0.78454	2.08516	0.37625	0.70914
Antibody-Positive Plaques	-4.43519	1.15501	-3.83994	0.70345
Angiopathy	-4.87341	2.63786	-1.84749	0.07366
Gliosis	3.0501	2.96685	1.02807	0.3114
Thal Amyloid Score	-0.47037	0.50477	-0.93184	0.35818
	FTD
Tau	-0.06822	0.87709	-0.07773	0.93875
Thio-S-Positive Plaques	-2.07846	1.05684	-1.96668	0.06196
α-Synuclein	0.05699	0.27414	0.20787	0.83725
Angiopathy	0.43094	1.57932	0.27287	0.7875
TDP-43	-2.5803	1.50306	-1.7167	0.10008
	PDD
Tau	-0.80687	2.20831	-0.36535	0.71676
Thio-S-Positive Plaques	-5.44194	4.6974	-1.1585	0.25353
α-Synuclein	-1.35579	3.01961	-0.43568	0.66541
Angiopathy	-0.65565	2.0152	-0.32535	0.74661
	PD
Tau	0.06536	0.36429	0.17942	0.85885
Thio-S-Positive Plaques	-7.28407	3.73624	-1.94957	0.06096
α-Synuclein	-0.05952	2.2561	-0.02356	0.98136
Angiopathy	-0.62123	1.42856	-0.43487	0.66688
	ALS
Tau	0.15721	0.25762	0.61002	0.54565
Thio-S-Positive Plaques	-0.01927	1.81538	-0.01061	0.9916
Angiopathy	0.08568	1.04173	0.08225	0.93492
TDP-43	2.25578	2.24253	1.00591	0.32114

[truncated: 2 more sheets: Supplementary Table 10, Supplementary Table 11]
